# Supplementary material for: CD14- CD16+ monocyte PD-L1 prevents early tuberculosis progression and constrains reactivation under immune checkpoint therapy
Source: Front Cell Infect Microbiol. 2025 Dec 9;15:1684030. doi: 10.3389/fcimb.2025.1684030 (PMC12722520; doi:10.3389/fcimb.2025.1684030)
Supplement: Supplementary file 2 [file Table2.xlsx]

## Sheet: 1
Table 1. Detailed information on used studies.
Trait	Author, published year	Sample size	Study accession	PMID
PD-L1 of monocytesa	Valeria Orrù et al., 2020	3757	GCST90001993; GCST90001998; GCST90001999	32929287
PD-L1 in seruma	Alexander Gudjonsson et al., 2022	5366	GCST90088892	35078996
PD-L1 in plasmaa	Benjamin B Sun et al., 2018	3301	GCST90242383	29875488
Latent tuberculosis reactivationa	Yang Luo et al., 2019	3980	GCST008488	31434886
Latent tuberculosis reactivationb	Hannah Hillman et al., 2022	56	GSE185372	36713384
Note: Source of data:a, https://www.ebi.ac.uk/gwas; b, https://www.ncbi.nlm.nih.gov/geo

## Sheet: 2
Table 2. Potential confounders for PTB from previous meta-analysis studies.
Traits	Potential confounders	Author	PMID
TB	Smoking	Alexander L Chu et al.	34049397
	Alcohol	Sameer Imtiaz et al.	28705945
	Diabetes	Jung Eun Yoo et al.	34546370
	BMI	Peng Lu et al.	34217872
	AIDS	Faiz Ahmad Khan et al.	22820541
BMI:Body mass index; ATB: active tuberculosis; AIDS: Acquired immunodeficiency syndrome. To ensure that SNPs were not associated with tuberculosis confounding factors, we cross-referenced them using IEU (https://gwas.mrcieu.ac.uk/) and excluded relevant SNPs. No SNPs associated with the aforementioned confounding factors were identified among the positive results.

## Sheet: 3
Table 3. Basic Information on Adverse Events (AEs) Related to Tuberculosis.
Primaryid	CASEID	FDA_DT	EVENT_DT	AGE	AGE_COD	WT	WT_COD	SEX	OCCP_COD	REPORTER_COUNTRY	GetDataYear	OUTC_COD
167470225	16747022	20200221	20190410	NA	DY	48	KG	M	MD	JP	201	HO
175294355	17529435	20201002	20191016	NA	DY	41	KG	F	HP	JP	204	HO
178505291	17850529	20200602	NA	75	YR	NA	NA	F	HP	JP	202	OT
184152041	18415204	20201022	NA	NA	NA	NA	NA	NA	MD	JP	204	HO
184317023	18431702	20210715	20191017	76	YR	NA	NA	M	MD	JP	213	DE
197797403	19779740	20210930	NA	62	YR	63	KG	M	NA	CN	213	OT
203188402	20318840	20220112	NA	54	YR	NA	NA	M	HP	CN	221	OT
207794231	20779423	20220503	NA	62	YR	70	KG	M	CN	CN	222	OT
212342991	21234299	20220819	NA	60	YR	50	KG	M	CN	CN	223	OT
213982781	21398278	20220930	NA	80	YR	NA	NA	M	MD	JP	223	DE
216666091	21666609	20221201	20221110	NA	DY	71	KG	M	MD	CN	224	HO
217567751	21756775	20221220	20220501	60	YR	50	KG	M	CN	CN	224	HO
237279441	23727944	20240410	NA	NA	NA	NA	NA	M	CN	CN	242	OT
Primaryid: Primary Identifier; CASEID: Case Identifier; FDA_DT: FDA Received Date; EVENT_DT: Event Date; AGE_COD: Age Unit Code; WT: Weight; WT_COD: Weight Unit Code; OCCP_COD: Occupation Code; REPORTER_COUNTRY: Reporter Country; GetDataYear: Data Retrieval Year; OUTC_COD: Outcome Code; DY, Days; YR, Years; KG，Kilograms; M, Male; F, Female; MD, Medical Doctor; HP, Hospital Personnel; CN, Consumer…

## Sheet: 4
Table 4. Signal mining of Adverse Events Associated with Tuberculosis.
Drug	PT	a	b	c	d	ROR	RORL	RORU	PRR	χ²	PRRL	PRRU	EBGM	EBGM05	IC	IC025	soc_name_en	ROR(95%Cl)	PRR(χ²)	EBGM(EBGM05)	IC(IC025)	Signal Detected by ROR Algorithm	Signal Detected by PRR Algorithm	Signal Detected by MGPS Algorithm	Signal Detected by BCPNN Algorithm	P-value	Adjusted P-value
Durvalumab	PULMONARY TUBERCULOSIS	12	21255	3792	52429904	7.81	4.43	13.78	7.8	74.18	4.44	13.69	7.79	4.67	2.96	2.15	INFECTIONS AND INFESTATIONS	7.81 (4.43–13.78)	7.80 (74.18)	7.79 (4.67)	2.96 (2.15)	Yes	Yes	Yes	Yes	1.10589842274018e-18	2.44071781898757e-15
	TUBERCULOSIS	7	21261	11266	52422430	1.53	0.73	3.21	1.53	1.29	0.79	2.27	1.53	0.82	0.61	-1.05	INFECTIONS AND INFESTATIONS	1.53 ( 0.73 - 3.21 )	1.53 ( 1.29 )	1.53 ( 0.82 )	0.61 ( -1.05 )	No	No	No	No	0.366675	1
	LATENT TUBERCULOSIS	2	21266	1736	52431960	2.84	0.71	11.37	2.84	2.38	1.45	4.23	2.84	0.89	1.5	-0.16	INFECTIONS AND INFESTATIONS	2.84 ( 0.71 - 11.37 )	2.84 ( 2.38 )	2.84 ( 0.89 )	1.5 ( -0.16 )	No	No	No	No	0.343312	1
	TUBERCULOUS PLEURISY	2	21266	424	52433272	11.63	2.9	46.66	11.63	19.34	10.24	13.02	11.58	3.62	3.53	1.86	INFECTIONS AND INFESTATIONS	11.63 ( 2.9 - 46.66 )	11.63 ( 19.34 )	11.58 ( 3.62 )	3.53 ( 1.86 )	No	No	Yes	Yes	0.00140167	1
	MENINGITIS TUBERCULOUS	2	21266	507	52433189	9.73	2.43	39	9.73	15.6	8.34	11.11	9.69	3.03	3.28	1.61	INFECTIONS AND INFESTATIONS	9.73 ( 2.43 - 39 )	9.73 ( 15.6 )	9.69 ( 3.03 )	3.28 ( 1.61 )	No	No	Yes	Yes	0.00439681	1
Atezolizumab	TUBERCULOSIS	15	51282	11258	52392409	1.36	0.82	2.26	1.36	1.44	0.85	1.87	1.36	0.89	0.44	-1.22	INFECTIONS AND INFESTATIONS	1.36 ( 0.82 - 2.26 )	1.36 ( 1.44 )	1.36 ( 0.89 )	0.44 ( -1.22 )	No	No	No	No	0.294875	1
	PULMONARY TUBERCULOSIS	7	51290	3798	52399869	1.88	0.9	3.95	1.88	2.89	1.14	2.62	1.88	1.01	0.91	-0.75	INFECTIONS AND INFESTATIONS	1.88 ( 0.9 - 3.95 )	1.88 ( 2.89 )	1.88 ( 1.01 )	0.91 ( -0.75 )	No	No	No	No	0.14947	1
	DISSEMINATED TUBERCULOSIS	2	51295	2181	52401486	0.94	0.23	3.75	0.94	0.01	-0.45	2.32	0.94	0.29	-0.09	-1.76	INFECTIONS AND INFESTATIONS	0.94 ( 0.23 - 3.75 )	0.94 ( 0.01 )	0.94 ( 0.29 )	-0.09 ( -1.76 )	No	No	No	No	1	1
	LATENT TUBERCULOSIS	1	51296	1737	52401930	0.59	0.08	4.18	0.59	0.29	-1.37	2.55	0.59	0.11	-0.77	-2.43	INFECTIONS AND INFESTATIONS	0.59 ( 0.08 - 4.18 )	0.59 ( 0.29 )	0.59 ( 0.11 )	-0.77 ( -2.43 )	No	No	No	No	0.878236	1
	MYCOBACTERIUM TUBERCULOSIS COMPLEX TEST POSITIVE	1	51296	2119	52401548	0.48	0.07	3.42	0.48	0.56	-1.48	2.44	0.48	0.09	-1.05	-2.72	INVESTIGATIONS	0.48 ( 0.07 - 3.42 )	0.48 ( 0.56 )	0.48 ( 0.09 )	-1.05 ( -2.72 )	No	No	No	No	0.690411	1
	PERITONEAL TUBERCULOSIS	1	51296	388	52403279	2.63	0.37	18.74	2.63	1.01	0.67	4.6	2.63	0.51	1.39	-0.28	INFECTIONS AND INFESTATIONS	2.63 ( 0.37 - 18.74 )	2.63 ( 1.01 )	2.63 ( 0.51 )	1.39 ( -0.28 )	No	No	No	No	0.846186	1
Avelumab	NA
PT, preferred term; a, number of reports containing both the target drug and target adverse reaction reports; b, number of reports containing other adverse reaction reports of the target drug; c, number of reports containing the target adverse reaction reports of other drugs; d, number of reports containing other drugs and other adverse reaction reports; ROR, reporting odds ratio; RORL (Lower bou…

## Sheet: 5
Table 5. Detailed information on genetic instruments of exposures.
Exposure	SNP	P-value	CHR	BETA	SE	Effect_allel	Other_allel	EAF	R2	F
PDL-1 on CD14+ CD16- monocyte	rs778582	3.33603e-08	5	0.1479	0.02672	T	C	0.3067	0.00837	30.62
	rs147810622	3.60504e-07	7	-0.507	0.09946	G	C	0.0163	0.00711	25.97
PDL-1 on CD14+ CD16+ monocyte	rs61759109	5.21099e-07	1	0.1708	0.03397	A	G	0.1549	0.00694	25.27
	rs1801274	3.84698e-08	1	0.1446	0.02624	G	A	0.3267	0.00832	30.35
	rs1402451	6.28898e-07	3	0.2326	0.0466	A	G	0.0746	0.00684	24.9
	rs28509412	7.77195e-07	8	0.1787	0.03609	T	C	0.1357	0.00673	24.5
	rs34805084	6.33797e-07	9	0.1828	0.03664	A	G	0.1324	0.00683	24.88
PDL-1 on CD14- CD16+ monocyte	rs74341264	2.969e-10	1	0.2404	0.03805	A	G	0.1265	0.0109	39.9
	rs71632989	3.81681e-82	1	-0.5526	0.02805	G	T	0.2461	0.09681	387.9
	rs72700199	9.19094e-07	1	-0.178	0.0362	T	C	0.1386	0.00663	24.16
	rs710697	6.77002e-07	12	0.2439	0.04901	C	T	0.93	0.00679	24.75
	rs74363387	1.86299e-07	20	0.1947	0.03727	T	C	0.1335	0.00748	27.28

## Sheet: 6
Table 6. The results of heterogeneity test and pleiotropy test.
Exposure&Outcomes	Cochrane’s Q	df	P for heterogeneitya	Egger_intercept	SE	P for pleiotropyb	P for pleiotropyc
PD-L1 on CD14- CD16+ monocyte & LTBI activation	0.4	4	0.98	0.0157704	0.03029	0.64	0.98
a, P-values for heterogeneity were derived from Cochrane’s Q test and P-value<0.05 indicates a possible heterogeneity.
b, P-values for pleiotropy were derived from MR-Egger test and P-value<0.05 indicates a possible pleiotropic effect.
Df, degree of freedom; SE, Standard Error.
c, P-values for pleiotropy were derived from MR-PRESSO global test and P-value<0.05 indicates a possible pleiotropic effect.

## Sheet: 7
Table 7. Results of Reverse Mendelian Randomization Analysis.
Exposure&Outcomes	Method	Nsnp	BETA	SE	P-value	OR	OR_lci95	OR_uci95
LTBI activation & PD-L1 on CD14- CD16+ monocyte	IVW	2	-0.130348	0.36	0.72	0.88	0.43	1.78

## Sheet: 8
Table 8 . Single-gene GSEA-KEGG results of PDL1_high CD16+ monocytes.
ID	Description	setSize	enrichmentScore	NES	pvalue	p.adjust	qvalue	rank	leading_edge	core_enrichment
KEGG_ASTHMA	KEGG_ASTHMA	17	0.799269224806908	1.69470323572472	0.00266652753789222	0.321329257670805	0.318461129485993	1569	tags=24%, list=10%, signal=21%	IL5/HLA-DOB/HLA-DQA2/HLA-DOA
KEGG_INTESTINAL_IMMUNE_NETWORK_FOR_IGA_PRODUCTION	KEGG_INTESTINAL_IMMUNE_NETWORK_FOR_IGA_PRODUCTION	27	0.701346652633646	1.62107398702349	0.00564517018868669	0.321329257670805	0.318461129485993	2038	tags=22%, list=13%, signal=19%	IL5/HLA-DOB/HLA-DQA2/CCL28/HLA-DOA/ITGB7
KEGG_AUTOIMMUNE_THYROID_DISEASE	KEGG_AUTOIMMUNE_THYROID_DISEASE	26	0.702006255432854	1.61423643095009	0.0093955923295557	0.321329257670805	0.318461129485993	2348	tags=27%, list=15%, signal=23%	IL5/HLA-DOB/TG/HLA-DQA2/HLA-DOA/HLA-G/FASLG
KEGG_ALLOGRAFT_REJECTION	KEGG_ALLOGRAFT_REJECTION	27	0.687970535889562	1.59015678677765	0.00859994846083747	0.321329257670805	0.318461129485993	2348	tags=26%, list=15%, signal=22%	IL5/HLA-DOB/HLA-DQA2/IFNG/HLA-DOA/HLA-G/FASLG
KEGG_BASAL_TRANSCRIPTION_FACTORS	KEGG_BASAL_TRANSCRIPTION_FACTORS	28	-0.662126	-1.57511	0.00878010285320638	0.321329257670805	0.318461129485993	4	tags=7%, list=0%, signal=7%	GTF2E1/TAF4B
KEGG_ALANINE_ASPARTATE_AND_GLUTAMATE_METABOLISM	KEGG_ALANINE_ASPARTATE_AND_GLUTAMATE_METABOLISM	18	-0.714787	-1.55351	0.0205488896564951	0.446548033990653	0.44256222513078	1247	tags=33%, list=8%, signal=31%	ADSL/GLUD2/CAD/ALDH4A1/DDO/GPT2
KEGG_CELL_ADHESION_MOLECULES_CAMS	KEGG_CELL_ADHESION_MOLECULES_CAMS	68	0.527977337354686	1.43773866695275	0.02089113609313	0.446548033990653	0.44256222513078	2287	tags=28%, list=15%, signal=24%	CD274/PTPRM/PDCD1LG2/HLA-DOB/NLGN3/CD8B/PDCD1/NEO1/NECTIN2/CD6/HLA-DQA2/HLA-DOA/CLDN7/CADM1/CD2/ITGB7/HLA-G/NCAM1/CNTNAP1
KEGG_ANTIGEN_PROCESSING_AND_PRESENTATION	KEGG_ANTIGEN_PROCESSING_AND_PRESENTATION	66	0.521653159325956	1.4124318183156	0.0190729536111816	0.446548033990653	0.44256222513078	2352	tags=20%, list=15%, signal=17%	HLA-DOB/CD8B/KLRC3/KLRC4/KLRC2/KIR2DL4/HLA-DQA2/HSPA1L/KIR2DL3/HLA-DOA/KIR2DL1/HLA-G/TAP2
KEGG_GLYCOSPHINGOLIPID_BIOSYNTHESIS_LACTO_AND_NEOLACTO_SERIES	KEGG_GLYCOSPHINGOLIPID_BIOSYNTHESIS_LACTO_AND_NEOLACTO_SERIES	13	-0.727668	-1.46236	0.035041048114477	0.665779914175062	0.659837280284303	1747	tags=38%, list=11%, signal=34%	ST3GAL6/FUT4/B3GNT5/B3GNT4/B4GAT1
KEGG_GRAFT_VERSUS_HOST_DISEASE	KEGG_GRAFT_VERSUS_HOST_DISEASE	32	0.590357297460715	1.42701982795119	0.0438509742421871	0.7498516595414	0.743158616104435	3550	tags=44%, list=23%, signal=34%	HLA-DOB/HLA-DQA2/IFNG/KIR2DL3/HLA-DOA/KIR2DL1/HLA-G/FASLG/KLRD1/KIR3DL2/PRF1/HLA-DRB5/GZMB/HLA-A

## Sheet: 9
Table 9. Predicted transcription factors regulating PD-L1, identified using Harmonizome 3.0.
ChEA Transcription Factor Targets	GEO Signatures of Differentially Expressed Genes for Transcription Factor Perturbations	JASPAR Predicted Transcription Factor Targets	KnockTF Gene Expression Profiles with Transcription Factor Perturbations	MotifMap Predicted Transcription Factor Targets	Total
FLI1	pcgf2	ESR1	PCBP1	AP-4	FLI1
GATA1	gata3	FOXC1	RBM25	ETS2	GATA1
GATA2	bmi1	FOXL1	NONO	LBP-1	GATA4
GATA4	irf8	GATA2	TAF15	MAFA	GFI1B
GFI1B	tcof1	MEF2A	VEZF1	Neuro D	IRF1
IRF1	ar	POU2F2	TARDBP	NURR1	LMO2
IRF8	yy2	RELA	CEBPZ	STAT3	MECOM
LMO2	erg	STAT1	FOXA1	TEF-1	MYB
MECOM		STAT3	ESRRG	YY1	NANOG
MYB			LIN28B		NFE2L2
NANOG			ESR2		POU5F1
NFE2L2			FOXP1		RBPJ
POU5F1			TFAP2C		SPI1
RBPJ			TP63		SRF
RELA			FOSL1		STAT4
SPI1			STAT3		TCF4
SRF			MYBL2		VDR
STAT3			CDAN1		pcgf2
STAT4			GLI2		gata3
TCF4			SRSF7		bmi1
VDR					irf8
					tcof1
					ar
					yy2
					erg
					ESR1
					FOXC1
					FOXL1
					GATA2
					MEF2A
					POU2F2
					RELA
					STAT1
					PCBP1
					RBM25
					NONO
					TAF15
					VEZF1
					TARDBP
					CEBPZ
					FOXA1
					ESRRG
					LIN28B
					ESR2
					FOXP1
					TFAP2C
					TP63
					FOSL1
					MYBL2
					CDAN1
					GLI2
					SRSF7
					AP-4
					ETS2
					LBP-1
					MAFA
					Neuro D
					NURR1
					STAT3
					TEF-1
					YY1

## Sheet: 10
Table 10. Differential expression of transcription factors.
Low-risk vs High-risk LTBI				ATB vs Low-risk LTBI				ATB vs High-risk LTBI
Gene	logFC	p-value	FDR	Gene	logFC	p-value	FDR	Gene	logFC	p-value	FDR
CDAN1	0.392989025768415	0.0118682260128398	0.706050831569124	STAT1	1.22558505872117	2.20253218187809e-11	1.30059525339901e-07	STAT1	1.39494836127783	4.54095542161512e-13	5.33108166497615e-10
SPI1	-0.0423406	0.0208186224859467	0.706050831569124	IRF1	0.738257160585876	2.32828873715834e-08	2.49973545325818e-05	IRF1	0.814779316153079	1.03384259263019e-10	8.66950859819891e-08
TCOF1	0.062053848873977	0.0229573294114461	0.706050831569124	STAT3	0.317689570742747	0.00174675642952915	0.113973444379775	STAT3	0.322003028114619	0.00163501089110497	0.0406692374204111
FLI1	-0.0172669	0.0271683925759216	0.716119337537945	FOXP1	-0.207983	0.0155239443080991	0.336402830484958	FLI1	-0.242733	0.00284665858344586	0.0556996196160906
VEZF1	-0.0250769	0.0406008896125146	0.721003963392275	GFI1B	-1.68292	0.0288546225295344	0.440844879784995	STAT4	0.955807141264361	0.00348199868795042	0.0636739323933612
LMO2	-0.114971	0.0431127761608558	0.723548450973164	CEBPZ	0.292637545435122	0.0464851123810696	0.531451284821328	FOXP1	-0.270183	0.00949822716635236	0.111384708147736
MEF2A	-0.0403619	0.104434202231342	0.730862219817916	TARDBP	0.321918308095859	0.050909019683198	0.546081310134939	GATA3	0.925848767648656	0.0101303416259656	0.115378206812624
ETS2	-0.0347176	0.127650687621478	0.743444538963172	CDAN1	-0.591897	0.0742862065422408	0.624912930476017	SPI1	-0.492961	0.0177068625799926	0.160648042263611
BMI1	0.0459791347937366	0.132150345300073	0.743755648082265	TCOF1	-0.211354	0.170294916036428	0.77249567835432	MEF2A	-0.385558	0.0206583114306159	0.17408943994503
STAT4	0.0876657945659494	0.138348964549494	0.746059761776766	FLI1	-0.106424	0.195439102209345	0.797110808265855	VEZF1	-0.238225	0.0409642063150276	0.248307159818159
RBPJ	-0.0266858	0.185400430416414	0.773265889712082	VDR	-0.316111	0.256559045847057	0.839494946230912	TARDBP	0.271446120288405	0.047018381012464	0.269792665242584
YY1	0.0211175635137617	0.228640367606577	0.785464289619614	GATA3	0.442613858976816	0.320849002627522	0.873093714523279	VDR	-0.499843	0.0602987771652368	0.307395790689536
VDR	-0.041378	0.256805342212107	0.796853682837503	TAF15	0.234179992672215	0.383476813291595	0.888914961627812	GFI1B	-1.54729	0.0877148515466959	0.370955460071401
PCBP1	-0.0288598	0.264948300024014	0.796853682837503	SPI1	-0.171224	0.446680176224747	0.907121861445277	CEBPZ	0.252634118687131	0.125431183405223	0.438298443683171
TAF15	-0.058292	0.310454511166045	0.811760664830416	MEF2A	-0.121099	0.470136249556446	0.918040526994316	ETS2	-0.338013	0.137137637243568	0.454544286064226
STAT1	0.0240296184914226	0.32360673249156	0.813608120486362	POU2F2	-0.160779	0.477984820042443	0.919118520305713	YY1	0.186045727728625	0.193825642540012	0.537710830713315
ESR2	0.303393537968635	0.360266046071503	0.824190774934614	STAT4	0.230876922674936	0.511977260646796	0.92725020370653	TCOF1	0.187895542865664	0.199743072410469	0.544092414297213
RBM25	0.0158975859910635	0.433653202633937	0.849594093803112	RELA	-0.0734099	0.539694845681774	0.933441915540118	BMI1	0.223986102292667	0.279468607508006	0.626532015994656
TARDBP	-0.0174135	0.434630593843734	0.85016796826996	VEZF1	-0.0747886	0.553146816813022	0.935774835398358	POU2F2	-0.236692	0.281559191293128	0.628998163202994
NONO	-0.0049741	0.465600061670839	0.860174493802197	LMO2	0.183776407401148	0.614451298172301	0.948403562577467	LMO2	-0.25146	0.380543617942146	0.712987882962143
RELA	0.0123303237144801	0.474965142027085	0.86432219011232	SRF	0.159765151317043	0.646247660701914	0.953152893091582	SRF	0.254653619105844	0.485608597530264	0.781259729633926
POU2F2	-0.0137621	0.543756547225874	0.893793222780086	ETS2	-0.1051	0.648982553738816	0.953750247075009	CDAN1	0.291936603923931	0.522806067962803	0.801686135557599
IRF1	0.00826003304862288	0.554428132376774	0.896735453444434	PCBP1	0.0956870937736997	0.651325614291054	0.954032049993566	RBPJ	-0.0900145	0.605915799629558	0.845379850136877
GFI1B	0.134855723300381	0.606697423080174	0.918310612873199	YY1	0.0589303997868159	0.655583981118948	0.954719228863009	TAF15	0.104401878865424	0.640253154165327	0.862991468858685
NFE2L2	0.0100471633604813	0.627959638642226	0.923392644160226	RBPJ	0.0743547928383815	0.681338572746714	0.962056048861052	RBM25	0.0584512110384037	0.670396165798634	0.877138875244783
FOXP1	-0.00563198	0.63538861281595	0.924684115723674	NONO	0.0235593422035894	0.730909135091825	0.969842094763371	PCBP1	-0.0572917	0.756162258999679	0.917273775630132
SRSF7	0.00412083920056716	0.658782974141566	0.930849541652182	TCF4	0.0817286288128282	0.732002690924105	0.969842094763371	TCF4	0.0730700523643021	0.770077	0.923868698432641
SRF	0.0486194036076304	0.673657656057215	0.932330566557825	SRSF7	-0.0170056	0.848134936162524	0.981668471693069	NONO	-0.0184053	0.792223522890611	0.933239544405875
IRF8	-0.00779087	0.714508585409032	0.943699472207902	RBM25	-0.022505	0.846045139934826	0.981668471693069	NFE2L2	0.0363103536943427	0.819029139798256	0.943896111249757
TCF4	0.00366820332630624	0.91948533067829	0.986659825015852	ESR2	-0.126637	0.885232464368369	0.986816848745944	SRSF7	0.0153487209241679	0.865144588351825	0.958344128554832
STAT3	0.000781996920303563	0.937621844885099	0.988858810277139	NFE2L2	0.0148222887784347	0.909168568739237	0.99007462124997	IRF8	-0.00691974	0.960313396955845	0.989350432302196
CEBPZ	-0.00154282	0.942403623058831	0.989454417762531	BMI1	0.0205245354489642	0.913526343894809	0.991066842929871	RELA	0.00488213619611222	0.968496268261242	0.991640170014563
GATA3	-0.00782086	0.952790127074011	0.992988302569757	IRF8	-0.00612232	0.970994133333737	0.998123484608881	ESR2	0.546690614571198	0.557709317389476	NA
FOSL1	-0.0123026	0.978557385136434	0.99793779788138	FOSL1	-0.493107	0.61879596240606	NA	FOSL1	-0.127614	0.894376009974199	NA

[truncated: 6 more sheets: 11, 12, 13, 14, 15, 16]
